# Supplementary material for: An overview of systematic reviews of economic evaluations of pharmacy-based public health interventions: addressing methodological challenges
Source: Syst Rev. 2019 Nov 11;8:272. doi: 10.1186/s13643-019-1177-3 (PMC6844055; doi:10.1186/s13643-019-1177-3)
Supplement: Supplementary file 4 — Additional file 4. Characteristics of Primary Studies.xls (Characteristics of primary studies as reported in included reviews) – this file contains a table of all 75 primary studies and its main characteristics as reported in included reviews. [file 13643_2019_1177_MOESM4_ESM.xlsx]

## Sheet: AddFile_4_Primary studies
Primary studies	Country	Population	No. Patients	Intervention category	Intervention	Length of follow-up (weeks)	Comparator	Outcome	Type of economic analysis	Study design	Cost categories	Perspective	Currency year / discount rate	Sensitivity analysis	Key findings	Trend
Avery AJ, Rodgers S, Cantrill JA, Armstrong S, Cresswell K,Eden M, et al. A pharmacist-led information technology intervention for medication errors (PINCER): a multicentre, cluster-randomised, controlled trial and cost-effectiveness analysis. The Lancet 2012; 379 (9823): 1310–9.	UK	Patients at risk of potentially serious medication errors	>1,000	Medication management	PINCER (collaborative meetings)	one-off	Simple feedback to the GP	Number of errors avoided	CEA	Cluster randomized trial	Professional time, training, intervention	NHS, 6 months	Pounds Sterling 2010 / No	Univariate, PSA, CEAC (bootstrapping)	ICER = £77 per error avoided, CEAC: 95% probability of being cost effective with a WTP at £75 per avoided error
Baqir W, Learoyd T, Sim A, Todd A. Cost analysis of a community pharmacy ‘minor ailment scheme’ across three primary care trusts in the North East of England. Journal of Public Health 2011; 33(4): 551–5.	UK	Patients with minor illness	200–399	Screening	Minor Ailment Scheme	one-off	Alternative branches of NHS (e.g., visiting a GP)	Not applicable (CMA)	CMA	Model counterfactual from literature	Professional fees, partial healthcare use	Primary Care Trust, 1 month	Pounds Sterling 2010 / No	N/A	Costs associated with running program were offset by the savings associated with the use of alternative branches of NHS
Bauld L, Boyd KA, Briggs AH, Chesterman J, Ferguson J, Judge K, et al.One-year outcomes and a cost-effectiveness analysis for smokers accessing group-based and pharmacy-led cessation services. Nicotine and Tobacco Research 2011; 13(2): 135–45.	UK	Smokers		DSM	Group-based support followed-up with pharmacy service (52-weeks)			Number of quitters, QALY	CEA/CUA Markov model (lifetime)	Model counterfactual from literature	Professional time, nicotine replacement therapy, overheads, materials	NHS, 52 weeks/lifetime	Pounds sterling 2007 / 3.5% (effect only)	Scenarios analyses	ICER = £9762 per additional 52-week quitter, and over long term:“Starting Fresh”: ICER = £3254 per QALY gained at lifetime, intervention was dominant when future NHS costs of smoking-related diseases were included.
Benrimoj SI, Langford JH, Berry G, et al. Economic impact of increased clinical intervention rates in community pharmacy: a randomised trial of the effect of education and a professional allowance. Pharmacoeconomics 2000;18:459–68.	Australia	NR		Medication management	Medication monitoring		Controlled trial	Prescription costs avoided	Not full economic evaluation	Non-randomized trial		NR			The proactive intervention group reduced prescription costs by $85 (Australian dollars)/1000 prescriptions (a 6-fold savings compared with control); potential savings to the Australian health care system is $15 million (Australian dollars)/yr.
Benrimoj SI, Peacocke G, Whitehead P, et al. Cognitive pharmaceutical services in emerging health care systems-new patient medication management and concordance services in community pharmacy. J Soc Admin Pharm 2003;20:2–12.	Australia	NR	168	Medication management	General pharmacotherapeutic monitoring	13		Drug use, no. Physician visits and healthcare use, medication management and appropriateness	CMA	NR	Total costs per yr	Payer and provider	2001		Non significant decrease in medication costs per pt per month
Bernsten C, Bjorkman I, Caramona M, et al. Improving the well-being of elderly patients via community pharmacy-based provision of pharmaceutical care: a multicentre study in seven European countries. Drugs Aging 2001;18:63–77.	Denmark, Germany, The Netherlands, Northern Ireland, Portugal, Republic of Ireland, and Sweden	Elderly	2454	High cost / case management	General pharmacotherapeutic monitoring	Study follow-up: 18 months. EE time horizon: cost data given for 3 periods of 6 months.		Direct medical costs	CMA	Randomized trial	Ongoing costs, staff time	Payer	1999		No significant differences in costs (intervention vs control); some differences in some countries for individual components (outcomes)
Bojke C, Philips Z, Sculpher M, Campion P, Chrystyn H, Coulton S, et al. Cost-effectiveness of shared pharmaceutical care for older patients: RESPECT trial findings. Br J Gen Pract. 2010;60:21–7.	UK	Elderly ≥5 medicines	760	High cost / case management	RESPECT (collaborative drug management)	Study follow-up: 12 months. EE time horizon: 12 months.	Usual care	QALY	CUA	c-randomized multiple interrupted time series	Professional time, healthcare use, drugs	NHS, 1 year	Pounds Sterling 2005 / No	Scenario analyses, PSA, CEAC (bootstrapping)	“RESPECT”: ICER = £13,469 per QALY gained, CEAC: 78%,with a WTP at £20,000 per QALY gained
Bond C. The MEDMAN study: a randomized controlled trial of community pharmacy-led medicines management for patients with coronary heart disease. Family Practice 2007; 24(2): 189–200.	UK	CHD	1493	DSM	MEDMAN	Study follow-up: 12 months. EE time horizon: 12 months.	Usual care	Number of patients receiving secondary prevention treatment, score for appropriateness treatment and advice, health status	CMA	Randomized trial	Intervention, training, healthcare use	NHS, 1 year	Pounds Sterling2002/2004 / No	No	CMA derived from a 12-month study showed that the pharmacist-led service was more expensive than usual care assuming equivalent effect between the groups.
Bond CM, Fish A, Porteous TH, Reid JP, Scott A, Antonazzo E. A randomised controlled trial of the effects of note-based medication review by community pharmacists on prescribing of cardiovascular drugs in general practice. Int J Pharm Pract 2007;15:39–46.	UK	CV	2014	Medication management	Medication Therapy Management Pharmacists conducted a single review of the patient’s medical records and recommended changes to GP.	Study follow-up: 12 months. EE time horizon: 12 months (not given)	Usual care	Frequency of ED or hospital admissions Utility (QALYs/EQ-5D/SF-36) Inappropriate prescribing	CCA	Randomized trial	Included costs: Direct medical costs: intervention (pharmacy time), hospital admissions, home visits, outpatient/surgery attendance, tests, prescribing costs.	Health Service	Sterling pounds, 1999.		Total cost per patient: IG: £230 ($480); CG: £187 ($390) (estimated by reviewers) Incremental analysis: £4.8 ($10)/ patient with history of myocardial infarction ordering an antiplatelet (estimated by reviewers).
Borges AP, Guidoni CM, Freitas OD, Pereira LR. Economic evaluation of outpatients with type 2 diabetes mellitus assisted by a pharmaceutical care service. Arq Bras Endocrinol Metabol. 2011;55:686-691.	Brazil	Diabetes		DSM	Disease Management			A1C; prescribed dose of metformin.	CEA	Randomized trial		NR			The pharmaceutical care group maintained the same costs related to drugs and visits, whereas the control group showed a significant increase in general costs.
Bosmans JE, Brook OH, Van Hout HP, et al. Cost-effectiveness of a pharmacy-based coaching programme to improve adherence to antidepressants. PharmacoEconomics. 2007;25:25–37.	The Netherlands	Patients with a new prescription for a non-tricyclic antidepressant	151	Adherence	Coaching program and take-home video	Study follow-up: 6 months. EE time horizon: 6 months	Usual care	% improvement in adherence, SCL depression mean item score	CEA	Randomized trial	Professional time, fixed costs, healthcare resource, drugs, absenteeism, productivity loss	Societal, 6 months	Euros 2002 / No	Scenario analyses, PSA,CEAC (bootstrapping)	ICER = 180€ per percent of adherence gained, CEAC: 70%, with a WTP at 2500€ per percent of adherence gained
Boyd KA, Briggs AH. Cost-effectiveness of pharmacy and group behavioural support smoking cessation services in Glasgow. Addiction. 2009; 104: 317-325.	UK	Smokers		DSM	Starting Fresh (one-to-one support, NRT)	>6 months to 1 year	Self-quit scenario	Number of quitters	CEA	Model counterfactual from literature	Professional time, nicotine replacement therapy, overheads, materials	NHS, 4 weeks	Pounds sterling 2007 / yes but not detailed	Scenarios analyses	“StartingFresh” ICER = £904 per additional 4-week quitter, model relatively sensitive to the estimated self-quit success rate
Bunting BA, Cranor CW. The Asheville Project: long-term clinical, humanistic, and economic outcomes of a community-based medication therapy management program for asthma. J Am Pharm Assoc (2003) 2006;46:133–47.	USA	Asthma	207	DSM	DSM - MTM	3120		Reliever/controller medication use; inhaler technique; symptom frequency; triggers; Proportion of patients with asthma action plans; proportion of patients with emergency department visits; and hospitalizations	NR	Not controlled	NR	NR	NR		Objective and subjective measures of asthma control improved, emergency and hospital visits decreased; Spending on asthma medications increased. Asthma-related medical claims decreased. Total asthma-related costs significantly lower compared with projections. Direct cost savings averaged $725/patient/year and indirect cost savings $1230/patient/year.
Bunting BA, Lee G, Knowles G, Lee C, Allen P. The hickory project: Controlling healthcare costs and improving outcomes for diabetes using the Asheville project model. Am Health Drug Benefits 2011; 4: 343–350.	USA	Diabetes	54	DSM	One-on-one counselling; BP assessment; Medication assessment; Lab review; Health knowledge assessment; Lifestyle education; Goal setting; Recommendations to physicians; Referrals to the physician for a change in the therapeutic plan	156		Direct medical costs (total, pharmaceutical and medical); Cost savings	CBA	Non-concurrent cohort study	Labour, administration and incentives	Payer	USD/ 2009		Total health plan costs decreased from $11,848 per person per year to $8,212 by the end of the 3rd year, i.e. from $13,734 to $9,519 .in 2014 US dollars. B-C ratios: 8.48:1 and 4.89:1 between actual and projected costs with and without an 8% annual increase trend.
Bunting BA, Smith BH, Sutherland SE. The Asheville Project: clinical and economic outcomes of a community-based longterm medication therapy management program for hypertension and dyslipidemia. J Am Pharm Assoc (2003) 2008;48:23–31.	USA	Hypertension and Dyslipidemia	620	DSM	DSM - MTM	3744		BP, LDL-C, HDL, TG, CV rate	NR	Not controlled	NR	NR	NR		Mean blood pressure, LDL-C, HDL, and TG improved, cardiovascular event rate declined from 77 to 38 per 1000 person/years; Mean cost per cardiovascular event was $9931 compared with $14,343 during the historical period; cardiovascular-related medical costs decreased by 46.5%. A 53% decrease in risk of a cardiovascular event and > 50% decrease in risk of a cardiovascularrelated emergency department…
Carter BL, Barnette DJ, Chrischilles E, Mazzotti GJ, Asali ZJ. Evaluation of hypertensive patients after care provided by community pharmacists in a rural setting. Pharmacotherapy 1997;17:1274–85.	USA	Hypertension		DSM	Disease Management - hypertension		Yes	Blood pressure, QoL, patient satisfaction, quality of care, cost of care (changes in physician office visits and prescription costs)	Not full economic evaluation	Controlled trial		NR			Charges associated with office visits and drugs were higher in the intervention than in the control group (mean total charges $1106 vs $526), though the intervention group had more comorbid conditions.
Christensen DB, Holmes G, Fassett WE, et al. Principal findings from the Washington State cognitive services demonstration project. Managed Care Interface 1998;11:60–2, 64.	USA	NR		NR	Patient education		Yes	Changes in drug costs	Not full economic evaluation	Controlled trial		NR			Costs appear to have exceed benefits for those pharmacies who received payment (cognitive service fee) for providing the service
Coleman DJ, Portlock J, Brown D. Delivering domiciliary pharmaceutical care from a health center pharmacy. Int J Pharm Pract 2001;9:127–37.	UK	NR	100	Medication management	General pharmacotherapeutic monitoring	39	None		Not full economic evaluation - outcome description	Not controlled	None	Provider	1999		Estimated costs to pharmacy of GBP 5000 per yr (33 working days)
Cote I, Gregoire JP, Moisan J, Chabot I, Lacroix G. A pharmacy-based health promotion programme in hypertension-cost-benefit analysis. Pharmacoeconomics 2003;21:415–28.	Canada	Hypertension	100	DSM	DSM	39		Willingness to pay; cost savings	CBA	Controlled trial	Inital and ongoing costs, wages, equipment	Societal	1998		Between-group significant difference: CAD290 savings per patient (intervention) in 9 months. Total benefits: CAD295. B/C ratio 9.47 USD.
Cramp GJ, Mitchell C, Steer C, Pfleger S. An evaluation of a rural community pharmacy-based smoking-cessation counselling and nicotine replacement therapy initiative. International Journal of Pharmacy Practice 2007; 15(2): 113–21.	UK	Smokers		DSM	Smoking cessation counselling with patient group direction		Self-quit scenario	Number of quitters	CEA	Model counterfactual from literature	Fees, training, nicotine replacement therapy, materials, evaluation	NHS, 44 weeks	Pounds Sterling / No	N/A	Highland” (ICER = £657 per additional quitter at 44 weeks, no sensitivity analysis)
Cranor CW, Bunting BA, Christensen DB. The Asheville Project: long-term clinical and economic outcomes of a community pharmacy diabetes care program. J Am Pharm Assoc 2003;43:173–84.	USA	Diabetes	194	DSM	DSM	3619.2		Direct medical costs	Not full economic evaluation - outcome description	Not controlled	None	Payer	2001		Mean insurance per pt per yr decreased by $2704, $3609, $3908, $5480, $6502 each year for 5 years
Cranor CW, Christensen DB. The Asheville Project: shortterm outcomes of a community pharmacy diabetes care program. J Am Pharm Assoc 2003;43:149–59.	USA	Diabetes	85	DSM	DSM	39		Healthcare use per member per month; satisfaction	Not full economic evaluation - cost outcome	Not controlled	Ongoing costs + fees paid	Payer	2001		Non significant 29% decrease in nondiabetic costs and 16% decrease in diagnosis costs
Denneboom W, Dautzenberg MGH, Grol R, De Smet PAGM. Treatment reviews of older people on polypharmacy in primary care: cluster controlled trial comparing two approaches. Br J Gen Pract. 2007;57:723–31.	The Netherlands	Elderly on multiple medicines	600–799	High cost / case management	Medication Management/Elderly	6 months		Medication changes	CCA	Cluster randomized trial	Patient resource use Direct costs of intervention Only partial costs	Health Service				NR
Dobie RL, Rascati KL. Documenting the value of pharmacist interventions. Am Pharm 1994;NS34:50-4.	USA	NR		Medication management	General Pharmacotherapeutic Monitoring		None	Drug costs avoided; no. Interventions	Not full economic evaluation	Not controlled		NR			3.47 USD avoided per prescription
Donato R, March G, Moss J, Gilbert A. Cost implications of the delivery of pharmaceutical care services through Australian community pharmacies. Int J Pharm Pract 2001;9:23–30.	Australia	NR	411	Disease prevention	Immunization	47.6667		Drug use costs; healthcare use	CMA	NR	Initial and ongoing costs, wages, equipment, overhead	Provider	1997		Cost savings ranged from AUD87 to AUD 1444 per pt
Elliott RA, Barber N, Clifford S, Horne R, Hartley E. The cost-effectiveness of a telephone-based pharmacy advisory service to improve adherence to newly prescribed medicines. Pharmacy World and Science 2008; 30(1): 17–23.	UK	Elderly ≥4 drugs new to therapy	492	Adherence	Telephone-based pharmacy advisory service	Study follow-up: 2 months. EE time horizon: 2 months	Usual care	Number of patient adherent	CEA	Randomized trial	Professional time, training, fixed cost, healthcare use, drugs, travel	NHS, 2 months	Pounds Sterling 2004/2005	PSA, CEAC (bootstrapping)	The intervention for elderly chronic patients was dominant compared to usual care.
Elliott RA, Putman KD, Franklin M, Annemans L, Verhaeghe N, EdenM, et al. Cost-effectiveness of a pharmacist-led information technology intervention for reducing rates of clinically important errors in medicines management in general practices (PINCER). PharmacoEconomics 2014; 32(6): 573–90.	UK	Patients at risk of potentially serious medication errors	Patients at risk of potentially serious medication errors	Medication management	PINCER (collaborative meetings)	PINCER (collaborative meetings)	Simple feedback to the GP	QALY	CUA Markov model	Model counterfactual from literature	Professional time, training, intervention	NHS, 5 years	Pounds Sterling 2012 / 3.5%	Scenario analyses, PSA, CEAC (bootstrapping)	Dominant in terms of QALY gained, CEAC: 59%, with a WTP at £20,000 per QALY gained
Ernst ME, Chalstrom CV, Currie JD, Sorofman B. Implementation of a community pharmacy-based influenza vaccination program. J Am Pharm Assoc (Wash) 1997;37: 570–80.	USA	NR		Disease prevention	Flu immunization		None	No. Flu shots provided	Not full economic evaluation	Not controlled		NR			During first year, 343 doses of vaccine were administered from which reimbursement of $3276 was received (170 patients paid cash at $11 each, 173 patients covered by Medicare at $8 each); costs incurred were for vaccines ($652), supplies ($257), advertising and other ($500); net profit was $1868.
Farris KB, Kumbera P, Halterman T, Fang G. Outcomes-based pharmacist reimbursement: reimbursing pharmacists for cognitive services. J Managed Care Pharm 2002;8(pt 1):383–93.	USA	NR	8335	Medication management	General pharmacotherapeutic monitoring	52		Direct medical costs; drug use; healthcare resource use; DRP severity; cost avoidance	Not full economic evaluation - cost outcome	NR	Ongoing costs + fees paid	Payer	2000		ROI above target after implementation of $1. Additional physician visits, prescriptions, emergency visits avoided.
Fera T, Bluml BM, Ellis WM. Diabetes Ten City Challenge: final economic and clinical results. J Am Pharm Assoc (2003) 2009;49:383–91.	USA	Diabetes	573	DSM	DSM	52		HbA1c, LDL-C, BP, influenza vaccination rate, eye and foot examination rate	Not full economic evaluation	NR	NR	NR	NR		HbA1c, LDL-C, and blood pressure improved at 12 months; total health care costs/patient/year reduced by $1079 (7.2%) vs projected costs.
Gordois A, Armour C, Brillant M, Bosnic-Anticevich S, Burton D, Emmerton L, et al. Cost-effectiveness analysis of a pharmacy asthma care program in Australia. Dis Manag Health Outcomes. 2007;15(6):387–96.	Australia	Asthma	396	DSM	DSM	Study follow-up: 6 months. EE time horizon: 5 years	Usual care	Utility (QALYs/EQ-5D/SF-36)	CUA	Cluster randomized trial	Included costs: Direct medical costs: intervention (pharmacy time, spirometers and consumables, software, promotional material, training resources), asthma medication, GP/ED visits, hospital admissions.	Health Service	AUD/2006		Total cost per patient: annual review scenario: IG: AUD 2136 ($1760); CG: AUD 1514 ($1248). No annual review scenario: IG: AUD 1890 ($1557); CG: AUD 1514 ($1248) Incremental analysis: annual review scenario: AUD 4753 ($3918)/QALY. No annual review scenario: AUD 2869 ($2365)/QALY
Grymonpre RE, Williamson DA, Montgomery PR. Impact of a pharmaceutical care model for non-institutionalised elderly: results of a randomised, controlled trial. Int J Pharm Pract, 2001;9:235–241.	Canada	Elderly	135 patients; mean age 76.9	High cost / case management			Yes	% of recommendations accepted by physician	NR	Randomized trial	drug costs	NR			65.7% recommmendations accepted by physicians. No significant change in estimated annual prescription drug costs per patient between intervention and control groups ($809 vs. $874, P = 0 971)
Guillaume L, Cooper R, Avery A, et al. Supplementary prescribing by community and primary care pharmacists: an analysis of PACT data, 2004–2006. J Clin Pharm Ther 2008;33:11–6.	UK	NR	NA	Screening				None reported	NR	Before/after	NA	NA	NR		323% increase in the number of items prescribed between 2004 and 2005 and 170% increase in the number prescribed between 2005 and 2006. Net ingredient cost of items prescribed by pharmacists increased from £25,348 in 2004 to £278,634 in 2006
Hendrie D, Miller TR, Woodman RJ, Hoti K, Hughes J. Cost-effectiveness of reducing glycaemic episodes through community pharmacy management of patients with type 2 diabetes mellitus. J Prim Prev. 2014;35:439-449.	Australia	Diabetes	160	DSM	Establish personal treatment targets; education materials and primarily fact sheets from the International Diabetes Institute, Diabetes Australia, Pharmacy Self-Care, and the National Heart Foundation; Progress Check List Questionnaire; Monitored health outcomes; Goal review; programme adherence	26		Cost savings; Costs per event avoided	CEA	Randomized trial	Training costs of pharmacists; Costs of developing, implementing, and operating the customized educational programme.	Provider	2011 (AUS)		Cost savings due to glycaemic symptoms avoided were $43 ($30 in 2014 US dollars) per day (worst-case scenario, ICER $50 ($35 in 2014 US dollars) per day / best-case scenario, ICER $34 ($24 in 2014 US dollars) per day
Hirsch JD, Rosenquist A, Best BM, Miller TA, Gilmer TP. Evaluation of the first year of a pilot program in community pharmacy: HIV/AIDS medication therapy management for MediCal beneficiaries. J Manag Care Pharm. 2009;15:32–41.	USA	HIV	>1,000	High cost / case management	DSM	one-off		Adherence Inappropriate prescribing Infection rates	CCA	Controlled trial	Patient resource use Direct costs of intervention	Health Service				NR
Houle SK, Chuck AW, McAlister FA, Tsuyuki RT. Effect of a pharmacist-managed hypertension program on health system costs: an evaluation of the Study of Cardiovascular Risk Intervention by Pharmacists-Hypertension (SCRIP-HTN). Pharmacotherapy 2012; 32: 527–537.	Canada	Diabetes	NA	DSM	Health screening for hypertension and diabetes; monitoring CV risk reduction; Check participants to make appointments with primary care physicians for further BP and CV risk assessment; wallet cards to document participants' BP; summarized evidence for BP management, endorsed by four local opinion leaders to physicians	52		Cost savings	CBA	NR	Labour; $150.48 ($122.86 in 2014 US dollars) per person per year	Payer	2011 (CD)		Mean cost avoidance was $265 and $221 ($216 and $180 in 2014 US dollars) per person for the 1-year and 6-month programs; programme was cost-saving/ cost-neutral after varying the pharmacist Labour costs.
Hutchison RW. Treating diabetes in underserved populations using an interprofessional care team. J Interprof Care 2014; 28: 568–569.	USA	Diabetes	124	Medication management	Medication review	104		Cost savings	Not full economic evaluation	Randomized trial	Not reported	Provider	2013 (USD)		Total cost savings: $256,035 ($262,180 in 2014 US dollars)
Jodar-Sanchez F, Malet-Larrea A, Martin JJ et al. Cost-utility analysis of a medication review with follow-up service for older adults with polypharmacy in community pharmacies in Spain: the conSIGUE program. Pharmacoeconomics, 2015;33:599–610.	Spain	Elderly ≥5 medicines	1403	High cost / case management	conSIGUE (medication review with follow-up)	Study follow-up: 6 months. EE time horizon: 6 months	Usual care	QALY	CUA	Cluster randomized trial	Included costs: Direct medical costs: intervention (pharmacy time, training of pharmacists, investment of the community pharmacy), medication, ED visits, medication-related hospital admissions.	Health service, 6 months	Euro/ 2014.	PSA, CEAC (bootstrapping)	conSIGUE program was dominant with robust results (in terms of QALY gained, CEAC: 100%, with a WTP at 30,000€ per QALY gained
Kraemer DF, Kradjan WA, Bianco TM, Low JA. A randomized study to assess the impact of pharmacist counseling of employer based health plan beneficiaries with diabetes: the EMPOWER study. J Pharm Pract 2012; 25: 169–179.	USA	Diabetes	67	DSM	Multiple education sessions	52		Direct medical costs (total, pharmaceutical, medical and basic supplies)	CEA	Randomized trial	Labour; $225 ($245 in 2014 US dollars) per pharmacist	Payer	2011 (USD)		Costs of medications and supplies increased for both the intervention ($2,129 vs. $3,228, i.e. $2,317 vs. $3,513 in 2014 US dollars) and control ($1,946 vs. $3,157, i.e. $2,118 vs. $3,436 in 2014 US dollars) groups.
Krass I, Armour C, Taylor S, et al. Pharmacy diabetes care program. Final Report. Australia. 2005. [cited 2015 Oct 20]. Available from: http://guild.org.au/services-programs/research-and-development/archive—third-agreement/2002-518.	Australia	Diabetes	335	DSM	Disease Management Pharmacists recorded patients’ information and provided targeted counseling. Topics: lifestyle, blood glucose monitoring, adherence, reminders of follow-up checks for complications related to diabetes medicines. Continuous visits	Study follow-up: 6 months. EE time horizon: 10 years	Usual care	Clinical outcomes: HbA1c, Blood pressure, Lipid profile and BMI. Humanistic outcomes: Utility scores (EQ-5D).	CEA/CUA	Controlled trial	Included costs: Direct medical costs: intervention (counter display unit, blood pressure monitor + software, pharmacists’ fees, printouts, telephone calls), medication, GP, hospitalizations.	Perspective: health-care system.	Currency, year: AUD, 2004.		Total cost per patient: IG: AUD 10,512 ($9499); CG: AUD 7148 (6459) (p < 0.05). Incremental analysis: scenario A (0.35% HbA1c reduction) AUD 24,029 ($21,714)/LYG AUD 30,582 ($27,636)/QALY Scenario B (0.70% HbA1c reduction) AUD 17,752 ($16,042)/LYG AUD 22,486 ($20,320)/QALY
McLean W, Gillis J, Waller R. The BC Community Pharmacy Asthma Study: a study of clinical, economic and holistic outcomes influenced by an asthma care protocol provided by specially trained community pharmacists in British Columbia. Can Respir J 2003;10:195–202.	Canada	Asthma	405	DSM	DSM	Study follow-up: 12 months. EE time horizon: 12 months (not given).	Usual care	Direct medical costs and indirect costs (days off from school)	CCA	Randomized trial	Included costs: Direct medical costs: intervention (pharmacist fees), medical visits, ED visits, hospitalizations, prescription drugs. Indirect costs: days off from school or work.	Perspective: societal (not given).	CAD/1998		Total cost per patient: IG: CAD 150 ($179); CG: CAD 351 ($418). Incremental analysis: the intervention is dominant (cost/peak expiratory flow rate (L/min), estimated by reviewers
Miller LG, Scott DM. Documenting indicators of pharmaceutical care in rural community pharmacies. J Managed Care Pharm 1996;2:659–66.	USA	NR		Medication management	Medication monitoring		None	Reduced hospitalizations and office visits	Not full economic evaluation	Not controlled		NR			Over a 2-mo period, 878 interventions were made; the estimated cost savings was $752,391.
Munroe WP, Kunz K, Dalmady-Israel C, Potter L, Schonfeld WH. Economic evaluation of pharmacist involvement in disease management in a community pharmacy setting. Clin Ther 1997;19:113–23.	USA	Diabetes, hypertension, asthma and hyperlipidemia		DSM	Disease Management		Yes	Medical and prescription utilization costs	Not full economic evaluation	Controlled trial		NR			After controlling for age, comorbid conditions, and disease severity, total costs (medical and prescription claims) were lower in the intervention group ($723 vs $1017/patient/mo), while prescription costs did not differ during the 17-mo study.
Neilson AR, Bruhn H, Bond C, Elliott AM, Smith BH, Hannaford PC, et al. Pharmacist-led management of chronic pain in primary care: costs and benefits in a pilot randomised controlled trial. BMJ Open 2015; 5(4).	UK	Chronic pain		Medication management	Medication review and face-to-face pharmacist prescribing or feedback to GP		Usual care	QALY	CUA	Randomized trial	Professional time, training, healthcare use, drug	NHS, 6 months	Pounds Sterling 2009/2011 / No	Scenario analyses	“MRpain”: interventions were more costly and provide similar QALYs than usual care and results were uncertain
Obreli-Neto PR, Marusic S, Guidoni CM, et al. Economic evaluation of a pharmaceutical care program for elderly diabetic and hypertensive patients in primary health care: a 36-month randomized controlled clinical trial. J Manag Care Pharm. 2015;21:66-75.	Brazil	Elderly Diabetes and Hypertension		High cost / case management	Disease Management				CUA	Randomized trial		NR	USD		No difference in total direct health care costs ($281.97 ± $49.73 per patient vs $212.28 ± $43.49 per patient, respectively; P = 0.089); pharmaceutical care added incremental costs of $69.60 (±$7.90) per patient. The ICER per QALY was $53.50 (95% CI = $51.60- $54.00; Mean ICER per QALY suggests a favorable cost-effectiveness.
Olsen KR, Bilde L, Juhl HH, Kjaer NT, Mosbech H, Evald T, et al. Cost-effectiveness of the Danish smoking cessation interventions: subgroup analysis based on the Danish smoking cessation database. European Journal of Health Economics 2006; 7: 225–64.	Denmark	Smokers		DSM	Services at pharmacies		No intervention	Life years	CEA	Model counterfactual from observational data	Intervention, nicotine replacement therapy, personnel	Payers (units, smokers) / lifetime	Euros 2001	Univariate, PSA, CEAC (Monte Carlo simulation)	ICER = 1672€ per life-year gained, ICER increased to11,880€ in the subgroup of participants under 35 years of age, CEAC: 100%, with a WTP at 2300€ per life-year gained
Ormston R, van der Pol M, Ludbrook A, McConville S, Amos A. quit4u: the effectiveness of combining behavioural support, pharmacotherapy and financial incentives to support smoking cessation. HealthEducation Research 2015; 30(1): 121–33.	UK	Smokers		DSM	QUIT4U (behavioural support, NRT, financial incentives), Other stop smoking services		Self-quit scenario	Number of quitters	CEA	Model counterfactual from observational data	Intervention, drugs	NHS, 1 year	Pounds Sterling NR / No	N/A	“QUIT4U” (ICER = £2296 per12-month quitter, no sensitivity analysis)
Pacini M, Smith RD, Wilson EC, Holland R. Home-based medication review in older people: is it cost effective? PharmacoEconomics 2007; 25(2): 171–80.	UK	Elderly admitted as an emergency with ≥2 drugs daily on discharge		High cost / case management	HOMER (home-based medication review)		Usual care	QALY	CUA	Randomized trial	Intervention (fee including visits, travel,administration), training, central administration, healthcare use	NHS, 6 months	Pounds Sterling 2000 / No	Scenario analyses, PSA,CEAC (bootstrapping)	“HOMER”: ICER = £82,678 per QALY gained, CEAC: 25%, with a WTP at £30,000 per QALY gained, only 1/5 scenarios led to an ICER < £30,000 per QALY gained
Perraudin C, Le Vaillant M, Pelletier-Fleury N. Cost-effectiveness of a community pharmacist-led sleep apnea screening program— a Markov model. PLoS One 2013; 8(6).	France	Patients at risk for sleep apnea		Screening	Screening service at pharmacies in collaboration of GP Screening strategy without CP (GP alone)		No screening	QALY	CUA Markov model	Model counterfactual from literature	Professional time, training, fixed costs, healthcare resource, drugs, productivity loss	Societal, 5 years	Euros NR / 3%	Univariate, PSA (Monte Carlo simulation)	ICER = 457€ per QALY gained, PSA: dominant in 47% of cases and ICERs < 40,000€ per QALY gained in 33% of cases, model sensitive to treatment costs and costs of untreated sleep apnea patients
Petkova VB, Petrova GI. Pilot project for education of patients with type 2 diabetes by pharmacists. Acta Diabetol 2006; 43: 37–42.	Bulgaria	Diabetes	24	DSM	Targeted education: diabetes and self-monitoring, obesity, foot care, eye diseases, ADR	26		Costs for achieving one intermediate outcome Cost savings	CBA	Non-concurrent cohort study	Labour, participant time, transportation, materials and phone calls	Provider, patient	2004 (euro)		No difference
Pinto SL, Kumar J, Partha G, Bechtol RA. Improving the economic and humanistic outcomes for diabetic patients: Making a case for employer-sponsored medication therapy management. Clinicoecon Outcomes Res 2013; 5: 153–159.	USA	Diabetes	101	DSM	Regular counseling; Recorded clinical markers; Full review of medications; Suggested suitable lifestyle and clinical interventions; Goal setting via medication action plans; communication with physicians regarding abnormal laboratory values and suggestions of potential pharmacological interventions	52		Direct medical costs (total and office/ emergency room/ inpatient visit)	Not full economic evaluation	Non-concurrent cohort study	Not reported	Payer	2010 (USD)		Overall total costs decreased from $301,849.92 to $122,802.12, i.e. from $338,400 to $137,672 in 2014 US dollars
Plunkett A, Lau P, Stewart K, Marks R. Skin conditions in the pharmacy: consumer satisfaction and economic considerations. Int J Pharm Pract 2001;9:9–14.	Australia	Skin	181	DSM	DSM	1		Direct medical costs; patient knowledge; satisfaction	Not full economic evaluation - cost outcome	Non-randomized trial	Ongoing costs; staff time	Payer and patient	1999		Total costs for 144 pharmacist consultations: AUD1232 / week for potentially saving the Govn., between AUD3024 and AUD5544 in physician management costs.
Pringle JL, Boyer A, Conklin MH, McCullough JW, Aldridge A. The Pennsylvania Project: Pharmacist Intervention Improved Medication Adherence And Reduced Health Care Costs. Health Aff 2014; 33: 1444–1452.	USA	Diabetes	59.496	DSM	Standard care supplemented by a brief intervention from pharmacists to ensure medication adherence	52		Direct medical costs (pharmaceutical, laboratory and emergency room/ inpatient visit)	Not full economic evaluation	Non-randomized trial	Not reported	Payer	2010 and 2011 (USD)		Reduced healthcare costs (intervention) vs increased healthcare costs (control), difference in changes: $341 (i.e. $371 in 2014 US dollars).
Rashed SM, Goldstein S, Tolley EA, Wilson-Relyea BJ. Cost outcomes of diabetes education in a specialized community pharmacy. AJPB 2010; 2: 421–428.	USA	Diabetes	68	DSM	Individualized, 1-h targeted education: lifestyle (i.e. exercises, food choices, health literacy); Collaboration with physicians on modifying therapy.	156		Direct medical costs (total, pharmaceutical, medical and physician visit) Cost savings	Not full economic evaluation	Retrospective cohort study	Not reported	Payer	2004 (USD)		Medical costs decreased by 61%, 55% and 36% each year vs 2004; Costs of physician visits decreased by 37, 21 and 50%; Total drug costs increased by 77, 120 and 158%; Intervention group had lower medical and physician-visit costs, but higher drug costs than the control group.
Rubio-Valera M, Bosmans J, Fernandez A, et al. Cost-effectiveness of a community pharmacist intervention in patients with depression: a randomized controlled trial (PRODEFAR study). Plos One. 2013;8: e70588.	Spain	Patients prescribed a new antidepressant treatment	179	Adherence	PRODEFAR (educational intervention)	Study follow-up: 6 months. EE time horizon: 6 months	Usual care	Number of adherent patient, QALY, Severity of depression (PHQ-9)	CEA/CUA	Randomized trial	Professional time, training, healthcare use, drugs, productivity loss	Healthcare payer/societal, 6 months	Euros 2009 / No	Scenario analyses, PSA,CEAC (bootstrapping)	ICER = 3851€ per QALY gained,1031€ per extra adherent patient, and 4230€ per extra remission of depressive symptoms, CEAC: 76%, 71% and 46% with a WTP at 30,000€ per QALY gained, extra adherent patient and extra remission of symptoms respectively
Rupp MT. Value of community pharmacists interventions to correct prescribing errors. Ann Pharmacother 1992;26:15804.	USA	NR		Medication management	General Pharmacotherapeutic Monitoring		None	Assessment of value of RPh interventions, cost of medical care avoided	Not full economic evaluation	Not controlled		NR			Value of avoided care was $122.98/intervention; $2.32 saving / prescription screened
Saini B, Krass I, Armour C. Development, implementation, and evaluation of a community pharmacy-based asthma care model. Ann Pharmacother 2004;38:1954–60.	Australia	Asthma	102	DSM	DSM	26		Direct medical costs; WTP, adherence, knowledge, satisfaction	Not full economic evaluation - cost outcome analysis	Non-randomized trial	Ongoing costs; staff time	Societal	2001		Direct cost savings AUD 12.50 per month; cost savings due to decrease in severity AUD 100,801 per yr
Scott A, Tinelli M, Bond C. Costs of a community pharmacist-led medicines management service for patients with coronary heart disease in England: healthcare system and patient perspectives. Pharmacoeconomics. 2007;25(5):397-411.	UK	CHD	1480	DSM	Medicine management service (medication review and lifestyle advice). Prescription changes and recommendations to GPs.	52		Measured in other study (medicine management and improving CHD patients’ outcomes)	CMA Regression modeling alongside RCT	Randomized trial	Detailed cost data	Health care system and patient			The 1-year pharmacist-led medicine management was associated with a total cost increase with no changes in patient outcomes. The use of health care resources is unlikely to be efficient in this particular service. Authors of SR comment: "Suitability of CMA questionable".
Sellors J, Kaczorowski J, Sellors C, Dolovich L, Woodward C, Willan A, et al. A randomized controlled trial of a pharmacist consultation program for family physicians and their elderly patients. CMAJ. 2003;169:17–22.	Canada		800–999	High cost / case management	Medication Management/ Elderly			Reduction in daily units of medication	CCA	Cluster randomized trial	Patient resource use Direct costs of intervention	Health Service				NR
Simpson SH, Johnson JA, Tsuyuki RT. Economic impact of community pharmacist intervention in cholesterol risk management: an evaluation of the Study of Cardiovascular Risk Intervention by Pharmacists. Pharmacotherapy. 2001;21(5):627-35.	Canada	Hyperlipidemia	675	DSM	DSM	Study follow-up: 4 months. EE time horizon: 4 months	Usual care	Direct medical costs	CCA	Randomized trial	Included costs: Direct medical costs: intervention, physician visits, cholesterol-lowering medication, cholesterol profile tests, liver function test, ED visits	Payer and provider	CAD/1999		Total cost per patient: IG: CAD 56 ($66); CG: CAD 28 ($33) (estimated by reviewers). Incremental analysis: CAD 1.4 ($1.6)/new prescription of cholesterol-lowering drugs (estimated by reviewers).
Sinclair H, Silcock J, Bond C, et al. The cost-effectiveness of intensive pharmaceutical intervention in assisting people to stop smoking. Int J Pharm Pract. 1999;7(2):107-12.	UK	Smokers		DSM	Detailed advice depending on the smoker cessation stage with appropriate follow-up.	39		Quitters at 9 months.	CEA	NR	NR	Society			Evidence of the community pharmacist cost-effectiveness in delivering smoking cessation advice to achieve national targets.
Sturgess IK, McElnay JC, Hughes CM, Crealey G. Community pharmacy-based provision of pharmaceutical care to older patients. Pharm World Sci 2003;25:218–26.	UK	Elderly	191	High cost / case management	Adherence/use of medicines/Elderly	78		Frequency of ED or hospital admissions Adherence Utility (QALYs/EQ-5D/SF-36)	CCA	Randomized trial	Only partial costs	Health Service				NR
Taylor SJ, Milanova T, Hourihan F, et al. A cost-effectiveness analysis of a community pharmacist-initiated disease state management service for type 2 diabetes mellitus. Int J Pharm Pract. 2005;13(1):33-40.	Australia	Diabetes	99	DSM	DSM	39		Direct medical costs	CEA	Non-randomized trial	Ongoing costs, staff time, overhead	Payer	2001		Intervention costs AUD 1821 vs Usual care AUD 1437. Diabetes healthcare use AUD 155 (intervention) vs AUD 197 (usual)
Thavorn K, Chaiyakunapruk N. A cost-effectiveness analysis of a community pharmacist-based smoking cessation programme in Thailand. Tob Control. 2008;17(3):177-82.	Thailand	Smokers		DSM	Structured smoking cessation program			Probability of events (effectiveness data from SR)	CEA - Markov modelling	Model counterfactual from literature	NR	Health Care System			Cost saving and provided a gain in life years.
Towle I, Trundle J. Two methods of dose optimisation in use within Paisley Local Health Care Co-operative. Pharm J 2004;272:711–3.	UK	NR		Medication management	General pharmacotherapeutic monitoring	34.6667		Direct medical costs	CBA	Not controlled	Initial and ongoing costs; wages	NR	2004		Cost savings GBP 9592 per yr (first phase) B/C ratio 7.67 USD
Tran MT, Holdford DA, Kennedy DT, Small RE. Modeling the cost-effectiveness of a smoking-cessation program in a community pharmacy practice. Pharmacotherapy 2002;22:1623–31.	USA	Smokers	48	DSM	Smoking Cessation	52		Life year saved	CEA	Not controlled	Ongoing costs, wages, equipment	Payer	2000		Incremental cost per quitter vs self-quit: $236 "cold turkey", $936 nicotine patch; $1232 nicotine gum; $1150 bupropion
van Bergen JE, Postma MJ, Peerbooms PG, Spangenberg AC, Tjen ATJ, Bindels PJ. Effectiveness and cost-effectiveness of a pharmacy-based screening programme for Chlamydia trachomatis in a high-risk health centre population in Amsterdam using mailed home-collected urine samples. Int J STD AIDS. 2004;15:797–802.	The Netherlands	Women aged 15–29 looking for contraceptive	600–799	Screening	Information leaflet + Chlamydia Trachomatis-test materials for screening	one-off	No screening	Pelvic inflammatory disease (PID) averted	CEA	Model counterfactual from literature	Professional time, intervention, healthcare resource, productivity loss	Societal, 2 years	Euros 2001	Scenario analyses	Cost effective (ICER = 64–4604€ per pelvic inflammatory disease averted
Van Boven JF, Tommelein E, Boussery K, et al. Improving inhaler adherence in patients with chronic obstructive pulmonary disease: a cost-effectiveness analysis. Respir Res. 2014;15:66.	Belgium	COPD	734	Adherence	PHARMACOP (oral and written education)	Study follow-up: 3 months. EE time horizon: 12 months	Usual care	Number of hospital-treated exacerbation avoided, QALY	CEA/CUA Markov model	Model counterfactual from literature	Professional time, training, fixed costs,drugs, exacerbations	Healthcare payer, 1 year	Euros 2013 / 3% cost and 1.5% effect	Univariate, scenario analyses, PSA (MonteCarlo simulation)	“PHARMACOP”: dominant in terms of hospital treated exacerbation avoided PSA: 99%, with a WTP at 0€ per hospital-treated exacerbation avoided or QALY gained
Vegter S, Oosterhof P, van Boven JF, Stuurman-Bieze AG, Hiddink EG, Postma MJ. Improving adherence to lipid-lowering therapy in a community pharmacy intervention program: a cost-effectiveness analysis. Journal of Managed Care & Specialty Pharmacy 2014; 20(7): 722–32.	The Netherlands	New to lipid-lowering therapy		Adherence	MeMO (counselling sessions)		Usual care	QALY	CUA Markov model	Model counterfactual from literature	Professional time, training, healthcare use, drugs	Healthcare payer, lifetime	Euros 2012 / 4% cost and 1.5% effect	Univariate, Scenario analyses, PSA (Monte-Carlo simulation)	“MeMO”: dominant in terms of QALY gained, CEAC: 100%,with a WTP at 20,000€ per QALY gained
Wertz D, Hou L, DeVries A, Dupclay L Jr, McGowan F, Malinowski B et al. Clinical and economic outcomes of the Cincinnati Pharmacy Coaching Program for diabetes and hypertension. Manag Care 2012; 21: 44–54.	USA	Diabetes	581	DSM	Regular targeted education; Regular monitoring of participants’ clinical outcomes; Recommendation of dosage; Addition/ switching of medication classes	60.6667		Direct medical costs (total, pharmaceutical and office/ emergency room/ other outpatient/ inpatient visit)	CEA	Non-randomized trial	Coaching programme cost: Baseline: $1 ($1.2 in 2014 US dollars) per person; post-intervention: $552 ($640 in 2014 US dollars) per person	Payer	2009 (USD)		Intervention group: mean diabetes-related costs increased by 65.0, 18.2 and 34.1%; mean all-cause total healthcare costs increased by 20.2%; Costs of office visits increased by 38.4%, reduced by 3.6% in the control group; All-cause pharmacy costs increased higher (by 20.9%) vs control group (11.2%). B-C ratio was 6.07:1.
Wilson JB, Osterhaus MC, Farris KB, et al. Financial analysis of cardiovascular wellness program provided to selfinsured company from pharmaceutical care provider’s perspective. J Am Pharmacists Assoc 2005;45:588–92.	USA	Cardiovascular	36	DSM	DSM	52		Revenues	CBA	Not controlled	Ongoing costs, wages, equipment	Provider	2003		Net benefit $2413; B/C ratio 1.17 USD
Wright D, Twigg M, Barton G, Thornley T, Kerr C. An evaluation of a multi-site community pharmacy-based chronic obstructive pulmonary disease support service. Int J Pharm Pract. 2015;23:36-43.	UK	COPD		DSM	Support service		No intervention	QALY	CEA	Before/after	Professional time, equipment, healthcare use, drugs, material, productivity loss	NHS/societal, 6 months	Pounds Sterling2011/2012	PSA, CEAC (not clear)	Dominant in terms of QALY gained, CEAC: 97%, with a WTP at £20,000 per QALY gained
Burford O, Jiwa M, Carter O, et al. Internet-based photoaging within Australian pharmacies to promote smoking cessation: randomized controlled trial. J Med Internet Res 2013;15:e64.	Australia	160 smokers >21 cigarettes/day Mean age:I:24.2; % female: I:68.7		DSM	Smoking cessation advice + computergenerated photoageing 8 pharmacies 26 wks		Smoking cessation advice	Quit rate	CEA	Randomized trial		Health sector and also a community pharmacy	(Australian dollars 2011)	Scenario sensitivity analysis with the best-case and worst-case scenarios.	13.8% (I) vs 1.3% C ICER per additional quitter using photoageing was $46 (AUD).
Crealey GE, McElnay JC, Maguire TA, et al. Costs and effects associated with a community pharmacy-based smoking- cessation programme. Pharmacoeconomics 1998;14:323–33.	UK	160 smokers 54% female		DSM	5 weeks NRT at initial visit plus 1 session brief behavioural counselling 26 wks 2 pharmacies		Behavioral support, nicotine gum and expressed wish only	Quit rate	CEA	Non-randomized trial	Direct costs only, included a scenario fee for pharmacist 30£ per hour	Health sector	Costs in 1997 pounds sterling, discount rate 4%		46% quit rate vs 6% (gum) and 0% (wish) Cost per life-year saved ranged from £196.76 to £351.45 for men and from £181.35 to £772.12 for women depending on age. Given the baseline assumptions and on the basis of a 45-year-old smoker, the cost per successful intervention was £509.60.
Sinclair HK, Bond CM, Lennox AS, et al. Training pharmacists and pharmacy assistants in the stage-of-change model of smoking cessation: a randomised controlled trial in Scotland. Tob Control 1998;7:253–61.	UK	492 smokers Mean age 41.7 61.2% female		DSM	Training pharmacists/assistants in smoking cessation behaviour change + NRT 36 wks 62 pharmacies		Standard professional pharmacy support + NRT	Quit rate	CEA	Randomized trial		Societal	Costs in 1995 pounds sterling / no discouting rate	Yes	12% quit rate vs 7.4% control ICER was £300 per additional quitter, or £83 per life year.

## Sheet: Caption
Additional File 4: Characteristics of primary studies (index publications) as reported in included reviews
